# Supplementary material for: Genetic Characterization of the Rayed Pearl Oyster Pinctada radiata in the Eastern Adriatic Sea (Central Mediterranean)
Source: Genes (Basel). 2026 Mar 30;17(4):397. doi: 10.3390/genes17040397 (PMC13116804; doi:10.3390/genes17040397)
Supplement: Supplementary file 1 [file genes-17-00397-s001.zip]

Archive with 1 entries (1 files):
- genes-4228116-supplementary.pdf
